# Supplementary material for: Evaluation of SARS-CoV-2 Serological Testing in Patients with Multiple Myeloma and Other Hematologic Malignancies on Monoclonal Antibody Therapies
Source: Diagnostics (Basel). 2020 Nov 24;10(12):992. doi: 10.3390/diagnostics10120992 (PMC7760559; doi:10.3390/diagnostics10120992)
Supplement: Supplementary file 1 [file diagnostics-10-00992-s001.zip]

Archive with 1 entries (1 files):
- diagnostics-1008668-supplementary.pptx
